# Supplementary material for: Improved Cell Morphology and Surface Roughness in High-Temperature Foam Injection Molding Using a Long-Chain Branched Polypropylene
Source: Polymers (Basel). 2021 Jul 22;13(15):2404. doi: 10.3390/polym13152404 (PMC8348131; doi:10.3390/polym13152404)
Supplement: Supplementary file 1 [file polymers-13-02404-s001.zip]

Archive with 1 entries (1 files):
- polymers-1293924-supplementary.pdf
